# Supplementary material for: Distinct Bacterial Communities in São Jorge Cheese with Protected Designation of Origin (PDO)
Source: Foods. 2023 Feb 26;12(5):990. doi: 10.3390/foods12050990 (PMC10000650; doi:10.3390/foods12050990)
Supplement: Supplementary file 1 [file foods-12-00990-s001.zip]

Archive with 1 entries (1 files):
- foods-2219685-supplementary.pdf
